# Supplementary material for: Comparative Analysis of Heat-Tolerant and Heat-Susceptible Rice Highlights the Role of OsNCED1 Gene in Heat Stress Tolerance
Source: Plants (Basel). 2022 Apr 13;11(8):1062. doi: 10.3390/plants11081062 (PMC9026844; doi:10.3390/plants11081062)
Supplement: Supplementary file 1 [file plants-11-01062-s001.zip]

Archive with 6 entries (6 files):
- Table S1  The primers list .xls
- Table S2 Transcription factors.xlsx
- Table S3 Heat shock proteins.xlsx
- Table S4 Development related genes.xls
- Table S5 Ubiquitin mediated proteolysis system.xls
- Table S6 Hormone signaling related genes.xlsx
