# Supplementary material for: Comparative Analysis of Heat-Tolerant and Heat-Susceptible Rice Highlights the Role of OsNCED1 Gene in Heat Stress Tolerance
Source: Plants (Basel). 2022 Apr 13;11(8):1062. doi: 10.3390/plants11081062 (PMC9026844; doi:10.3390/plants11081062)
Supplement: Supplementary file 1 [file plants-11-01062-s001.zip › Table S1 The primers list .xls]

## Sheet: Sheet1
Table S1 The primers sequence
No.	Prime name	Forward primer (5'-3')	Reverse primer (5'-3')	purpose
1	Os04g0344100	CGAACGAGAGGTGGGAAATA	ATGGATGCACATAGCCGTTA	qRT-PCR verification
2	Os03g0184550	CAAAGGTTCTTGCAGACCAG	TAACCAGGTAAACGCCCATT	qRT-PCR verification
3	Os11g0126900	ACAAGTCCATCCTCTCCACT	TTCTTGTGGATTCCTCATGGT	qRT-PCR verification
4	Os01g0637800	CGAAGGATCCTGGGACAAC	CTTGGCGATCTTGGACCAC	qRT-PCR verification
5	Os01g0867300	AGCCATGTTCCAATTTGTCG	GTGGCACCAAACAGAGAATC	qRT-PCR verification
6	Os02g0232000	TAGCAAGAAGGGTGATGACG	GTTGGAGTGCTTGAAGTGG	qRT-PCR verification
7	Os05g0529700	TATTCCCAATCGGGTAGCAC	TCAACTGAAACTCCCATCCC	qRT-PCR verification
8	Os01g0719100	GATTGGACGAGGAACTAGCA	TCACATCAAAACTTCGCCAC	qRT-PCR verification
9	Ubq	CGCAAGAAGAAGTGTGGTCA	GGGAGATAACAACGGAAGCA	Quantitative analysis
10	18S	GCCTAGTAAGCGCGAGTCAT	ATCCGAACACTTCACCGGAC	Quantitative analysis
11	qRT-PCR primers	TGACGTACTTCCGGTTCGAC	GGAAGATGGCGTACCGCTC	Detscting gene expression level
12	Cloning primers	CGGGATCC ATGCAAAGGATTTGCCCTGC	GGGGTACC TCATTGGTGCTGTGACTGGA	OsNCED1 clone
13	OsbZIP23	GGAGCTGAACGATGAACTCCAG	TCGGCTCATTCTCTCTAGAACCTC	qRT-PCR
14	OsbZIP46	GAACACTGACTGGTCCATGCTG	GAGAGAAGCAACTCTGAAGCTGAG	qRT-PCR
15	OsABI2	GATGGTCTCTGGGACGTCAT	CTTCGACAAGCACTCAGCAG	qRT-PCR
16	OsABI5	GAAGAATTCCAGGCTACCACC	TTGATCTCAGTCCACACCTCC	qRT-PCR
