# Supplementary material for: Comparative Analysis of Heat-Tolerant and Heat-Susceptible Rice Highlights the Role of OsNCED1 Gene in Heat Stress Tolerance
Source: Plants (Basel). 2022 Apr 13;11(8):1062. doi: 10.3390/plants11081062 (PMC9026844; doi:10.3390/plants11081062)
Supplement: Supplementary file 1 [file plants-11-01062-s001.zip › Table S2 Transcription factors.xlsx]

## Sheet: Table S2
Transcription factors as HR in HTL252
Probe_Set_ID	Description	Fold change	Transcription factors family
os.32760.1.s1_at	(loc_os01g07130):12001.m07340 protein expressed protein	8.14096	AP2/EREBP(1)
os.55837.1.s1_x_at	(loc_os01g10370):12001.m07658 protein transcriptional factor TINY, putative, expressed	0.213523	AP2/EREBP(1)
os.31908.1.s1_at	(loc_os01g12440):12001.m07859 protein ap2 domain protein, putative, expressed	0.0609614	AP2/EREBP(1)
os.38982.1.s1_at	(loc_os02g43820):12002.m09416 protein AP2 domain containing protein, expressed	4.35265	AP2/EREBP(1)
osaffx.12799.1.s1_s_at	(loc_os03g09170):12003.m06423 protein DRE binding factor, putative, expressed	6.41718	AP2/EREBP(1)
osaffx.14373.1.s1_s_at	(loc_os04g52090):12004.m10104 protein ethylene-responsive transcription factor 4, putative, expressed	4.57306	AP2/EREBP(1)
os.4804.1.s1_at	(loc_os06g07030):12006.m05428 protein dehydration responsive element binding protein, putative, expressed	8.7928	AP2/EREBP(1)
os.28406.1.s1_at	(loc_os09g11480):12009.m04410 protein callus-expressing factor, putative, expressed	0.0858443	AP2/EREBP(1)
osaffx.7025.1.s1_at	(loc_os11g06770):12011.m04874 protein DNA binding protein, putative, expressed	0.180812	AP2/EREBP(1)
os.21860.1.s1_at	(loc_os02g35140):12002.m08602 protein auxin response factor 1, putative, expressed	0.235251	ARF(2)
os.8374.1.s1_at	(loc_os04g43910):12004.m09350 protein auxin response factor 16, putative, expressed	0.212925	ARF(2)
os.32770.1.s1_at	(loc_os01g09990):12001.m07622 protein helix-loop-helix DNA-binding domain containing protein, expressed	0.167248	bHLH(3)
os.49098.1.s1_x_at	(loc_os02g21090):12002.m07349 protein expressed protein	0.24415	bHLH(3)
osaffx.25008.1.s1_s_at	(loc_os03g07510):12003.m06265 protein expressed protein	0.0153178	bHLH(3)
os.10830.1.s1_at	(loc_os08g41320):12008.m08110 protein BHLH transcription factor, putative, expressed	5.73534	bHLH(3)
os.33336.1.s1_at	(loc_os01g11350):12001.m07754 protein transcription factor RF2b, putative, expressed	0.100745	bZIP(11)
os.35049.1.s1_a_at	(loc_os01g59350):12001.m12072 protein transcription factor HBP-1b, putative, expressed	29.8823	bZIP(11)
os.411.1.s1_a_at	(loc_os01g64730):12001.m12587 protein G-box-binding factor 4, putative, expressed	27.9373	bZIP(11)
osaffx.20062.1.s1_at	(loc_os12g40920):12012.m07875 protein light-inducible protein CPRF-2, putative, expressed	0.191388	bZIP(11)
os.11786.2.s1_x_at	(loc_os01g15900):12001.m08188 protein expressed protein	57.8103	C2C2(Zn)(4)
os.3397.1.s1_at	(loc_os02g39360):12002.m09024 protein salt tolerance-like protein, putative, expressed	11.1024	C2C2(Zn)(4)
os.54793.1.s1_at	(loc_os02g42950):12002.m09330 protein yabby15 protein, putative, expressed	9.901	C2C2(Zn)(4)
os.9661.1.s1_at	(loc_os03g04620):12003.m35010 protein CCT motif family protein, expressed	0.0362849	C2C2(Zn)(4)
osaffx.27307.1.s1_at	(loc_os05g44400):12005.m08566 protein GATA transcription factor 13, putative, expressed	0.1108	C2C2(Zn)(4)
os.11132.1.s1_s_at	(loc_os08g08120):12008.m04947 protein transcription factor/ zinc ion binding protein, putative, expressed	11.4228	C2C2(Zn)(4)
os.10747.1.s1_s_at	(loc_os08g38220):12008.m07807 protein dof zinc finger protein MNB1A, putative, expressed	4.69996	C2C2(Zn)(4)
os.3399.1.s1_at	(loc_os09g06464):12009.m03916 protein zinc finger protein CONSTANS-LIKE 2, putative, expressed	6.11052	C2C2(Zn)(4)
os.49294.1.s1_at	(loc_os09g33550):12009.m22162 protein zinc finger protein CONSTANS-LIKE 15, putative, expressed	0.171035	C2C2(Zn)(4)
os.10164.1.s1_at	(loc_os09g35880):12009.m06539 protein salt tolerance-like protein, putative, expressed	4.75949	C2C2(Zn)(4)
os.8796.2.s1_a_at	(loc_os01g65080):12001.m12621 protein nucleic acid binding protein, putative, expressed	7.83706	C2H2(5)
os.52090.1.s1_at	(loc_os02g44130):12002.m09452 protein cys2/His2 zinc-finger transcription factor, putative, expressed	0.0870381	C2H2(5)
os.50791.1.s1_at	(loc_os02g53530):12002.m10382 protein zinc finger protein, putative, expressed	0.159767	C2H2(5)
os.49042.1.a1_s_at	(loc_os01g09620):12001.m07587 protein nucleic acid binding protein, putative, expressed	4.70801	C3H(6)
os.11673.2.s1_x_at	(loc_os01g56780):12001.m43216 protein plus-3 domain containing protein, expressed	5.72001	C3H(6)
os.11534.1.s1_at	(loc_os05g10670):12005.m05538 protein zinc finger C-x8-C-x5-C-x3-H type family protein, expressed	4.93065	C3H(6)
os.2362.1.s1_a_at	(loc_os02g35770):12002.m08665 protein homeobox protein, putative, expressed	5.84685	HB(7)
os.49245.1.s1_at	(loc_os02g43330):12002.m09368 protein homeobox-leucine zipper protein ATHB-6, putative, expressed	23.8603	HB(7)
os.22665.1.s1_at	(loc_os03g01890):12003.m05733 protein rolled leaf1, putative, expressed	43.4008	HB(7)
os.50442.1.s1_at	(loc_os03g03260):12003.m34702 protein BEL1-related homeotic protein 14, putative, expressed	0.0942067	HB(7)
os.9086.1.s1_at	(loc_os03g10210):12003.m06474 protein DNA binding protein, putative, expressed	22.1016	HB(7)
os.49163.1.s1_at	(loc_os03g47730):12003.m09784 protein knotted1-interacting protein, putative, expressed	0.185046	HB(7)
os.12134.1.s1_at	(loc_os04g45810):12004.m09532 protein homeodomain-leucine zipper transcription factor TaHDZipI-1, putative, expressed	16.3737	HB(7)
os.6271.1.s1_at	(loc_os07g39320):12007.m08174 protein DNA binding protein, putative, expressed	9.28732	HB(7)
os.2364.1.s1_at	(loc_os09g29460):12009.m06097 protein homeobox-leucine zipper protein ATHB-6, putative, expressed	0.202325	HB(7)
os.2363.1.s1_a_at	(loc_os09g35910):12009.m06542 protein homeodomain-leucine zipper transcription factor TaHDZipI-1, putative, expressed	4.0498	HB(7)
os.31381.1.s1_at	(loc_os01g03720):12001.m07009 protein MYB transcription factor, putative, expressed	5.73459	MYB(8)
os.623.2.s1_x_at	(loc_os01g09640):12001.m07588 protein MCB2 protein, putative, expressed	6.5422	MYB(8)
os.22373.1.s1_at	(loc_os01g12860):12001.m07899 protein myb, putative, expressed	0.0506583	MYB(8)
os.15138.1.s1_at	(loc_os01g41900):12001.m10457 protein MCB2 protein, putative, expressed	4.22216	MYB(8)
os.8149.1.s1_at	(loc_os02g46030):12002.m09640 protein expressed protein	12.8558	MYB(8)
os.5335.1.s1_at	(loc_os04g49450):12004.m09879 protein expressed protein	14.7124	MYB(8)
os.23087.1.s1_at	(loc_os05g10690):12005.m05539 protein MYBR2, putative, expressed	13.546	MYB(8)
osaffx.15178.1.s1_s_at	(loc_os05g50340):12005.m09103 protein RADIALIS, putative, expressed	0.074483	MYB(8)
os.23936.1.s1_at	(loc_os06g01670):12006.m31784 protein MYBR5, putative, expressed	4.3585	MYB(8)
os.18955.1.s1_at	(loc_os06g51260):12006.m09649 protein expressed protein	38.9332	MYB(8)
os.3390.1.s1_at	(loc_os07g37210):12007.m07971 protein MYB transcription factor, putative, expressed	4.12234	MYB(8)
os.11458.1.s1_at	(loc_os08g04840):12008.m04627 protein DNA binding protein, putative, expressed	7.64344	MYB(8)
os.10901.1.s1_a_at	(loc_os08g06110):12008.m04750 protein LHY protein, putative, expressed	23.0986	MYB(8)
os.22375.1.s1_x_at	(loc_os08g33660):12008.m07356 protein MYB1, putative, expressed	0.185406	MYB(8)
os.2867.1.a1_at	(loc_os11g45740):12011.m08406 protein DNA binding protein, putative, expressed	7.2911	MYB(8)
os.23747.1.s1_s_at	(loc_os12g13570):12012.m05329 protein myb, putative, expressed	0.127541	MYB(8)
os.20224.1.s1_at	(loc_os12g37690):12012.m07555 protein MYB transcription factor, putative, expressed	11.9239	MYB(8)
os.11638.1.s1_at	(loc_os12g37970):12012.m56455 protein MYB59, putative, expressed	5.08043	MYB(8)
os.9851.1.s1_at	(loc_os01g48130):12001.m11005 protein ANAC010, putative, expressed	4.05259	NAC(9)
os.26695.1.s1_at	(loc_os03g60080):12003.m10901 protein NAC domain-containing protein 67, putative, expressed	8.16474	NAC(9)
os.37548.1.s1_at	(loc_os05g34830):12005.m07713 protein NAC domain-containing protein 48, putative, expressed	5.59727	NAC(9)
osaffx.16015.1.s1_x_at	(loc_os06g51070):12006.m09630 protein NAC domain-containing protein 68, putative, expressed	0.177909	NAC(9)
os.56943.1.s1_at	(loc_os08g01330):12008.m04282 protein ANAC030, putative, expressed	22.0813	NAC(9)
os.39129.1.s1_at	(loc_os10g33760):12010.m06204 protein NAC domain-containing protein 21/22, putative, expressed	48.7469	NAC(9)
os.35020.1.s1_at	(loc_os11g03300):12011.m61751 protein NAC domain transcription factor, putative, expressed	63.2146	NAC(9)
osaffx.9584.1.s1_x_at	(loc_os01g60600):12001.m12188 protein WRKY DNA binding domain containing protein, expressed	0.163402	WRKY(10)
os.37565.2.s1_at	(loc_os05g25770):12005.m06869 protein OsWRKY45 - Superfamily of rice TFs having WRKY and zinc finger domains, expressed	0.0365772	WRKY(10)
os.25606.1.s1_at	(loc_os09g25060):12009.m05659 protein OsWRKY76 - Superfamily of rice TFs having WRKY and zinc finger domains, expressed	0.0150256	WRKY(10)
os.48082.1.s1_at	(loc_os09g25070):12009.m05660 protein OsWRKY62 - Superfamily of rice TFs having WRKY and zinc finger domains, expressed	0.0496282	WRKY(10)
os.33990.1.s1_at	(loc_os11g02480):12011.m04447 protein OsWRKY46 - Superfamily of rice TFs having WRKY and zinc finger domains, expressed	4.23829	WRKY(10)
Transcription factors as HR in HSL082
Probe_Set_ID	Description	Fold change	Transcription factors family
os.32760.1.s1_at	(loc_os01g07130):12001.m07340 protein expressed protein	9.47309	AP2/EREBP(1)
os.31908.1.s1_at	(loc_os01g12440):12001.m07859 protein ap2 domain protein, putative, expressed	0.129919	AP2/EREBP(1)
os.8031.1.s1_at	(loc_os01g21120):12001.m08596 protein ethylene-responsive factor-like protein 1, putative, expressed	0.0449304	AP2/EREBP(1)
os.51078.1.s1_at	(loc_os02g45450):12002.m09582 protein dehydration-responsive element-binding protein 1A, putative, expressed	0.237607	AP2/EREBP(1)
os.55643.1.s1_at	(loc_os04g46440):12004.m09593 protein dehydration-responsive element-binding protein 1C, putative, expressed	0.199648	AP2/EREBP(1)
os.11230.1.s1_s_at	(loc_os05g03040):12005.m04838 protein floral homeotic protein APETALA2, putative, expressed	5.68302	AP2/EREBP(1)
os.4804.1.s1_at	(loc_os06g07030):12006.m05428 protein dehydration responsive element binding protein, putative, expressed	6.10916	AP2/EREBP(1)
osaffx.10845.2.s1_s_at	(loc_os06g11860):12006.m05903 protein transcription factor DRE-binding factor 2, putative, expressed	6.01344	AP2/EREBP(1)
os.10293.1.s1_at	(loc_os07g42510):12007.m08483 protein ethylene response element binding protein, putative, expressed	8.3214	AP2/EREBP(1)
os.8920.1.s1_at	(loc_os07g47790):12007.m08994 protein ERF-like protein, putative, expressed	0.0718163	AP2/EREBP(1)
os.28406.1.s1_at	(loc_os09g11480):12009.m04410 protein callus-expressing factor, putative, expressed	24.0807	AP2/EREBP(1)
os.16683.1.s1_at	(loc_os11g03540):12011.m04550 protein AP2/EREBP transcriptional factor WRI1, putative, expressed	0.0537273	AP2/EREBP(1)
os.34249.2.s1_x_at	(loc_os01g54990):12001.m11659 protein auxin response factor 4, putative, expressed	0.190613	ARF(2)
os.15908.1.s1_s_at	(loc_os01g72330):12001.m13268 protein OsRR4 - Rice type-A response regulator, expressed	5.18873	ARF(2)
os.26488.1.s1_at	(loc_os01g11910):12001.m07807 protein DNA binding protein, putative, expressed	6.51607	bHLH(3)
os.13595.2.s1_x_at	(loc_os01g70310):12001.m13079 protein inducer of CBF expression 2, putative, expressed	0.00952908	bHLH(3)
os.30520.1.s1_at	(loc_os04g35010):12004.m08593 protein DNA binding protein, putative, expressed	0.00240208	bHLH(3)
os.49810.1.s1_at	(loc_os04g47040):12004.m09650 protein anthocyanin regulatory Lc protein, putative, expressed	4.12876	bHLH(3)
os.34549.1.s1_at	(loc_os07g43530):12007.m08581 protein amelogenin precursor like protein, putative, expressed	0.231509	bHLH(3)
os.10830.1.s1_at	(loc_os08g41320):12008.m08110 protein BHLH transcription factor, putative, expressed	5.17175	bHLH(3)
os.11675.1.a1_at	(loc_os12g41650):12012.m26971 protein phytochrome-interacting factor 4, putative, expressed	6.28041	bHLH(3)
os.10541.1.s1_at	(loc_os01g64000):12001.m12515 protein ABA response element binding factor, putative, expressed	0.0412854	bZIP(11)
osaffx.24084.1.s1_x_at	(loc_os02g03580):12002.m05708 protein transcription factor HBP-1a, putative, expressed	9.4485	bZIP(11)
os.19553.1.s1_at	(loc_os05g49420):12005.m09012 protein G-box-binding factor 3, putative, expressed	4.72693	bZIP(11)
os.10686.1.s1_at	(loc_os06g41770):12006.m08709 protein bZIP transcription factor protein, putative, expressed	0.119381	bZIP(11)
os.1501.1.s1_at	(loc_os07g08420):12007.m05298 protein regulatory protein opaque-2, putative, expressed	0.00766391	bZIP(11)
os.54213.1.s1_at	(loc_os07g48180):12007.m09032 protein transcription factor RF2b, putative, expressed	0.135807	bZIP(11)
os.53880.1.s1_at	(loc_os08g26880):12008.m06701 protein light-inducible protein CPRF-2, putative, expressed	23.5419	bZIP(11)
os.53810.1.s1_at	(loc_os09g31390):12009.m06253 protein DNA binding protein, putative, expressed	0.0419517	bZIP(11)
os.5537.1.s1_s_at	(loc_os09g34880):12009.m06488 protein expressed protein	0.00259873	bZIP(11)
os.11786.1.s1_at	(loc_os01g15900):12001.m08188 protein expressed protein	11.3122	C2C2(Zn)(4)
os.4184.1.s1_at	(loc_os02g15350):12002.m06778 protein dof domain, zinc finger family protein, expressed	0.00140216	C2C2(Zn)(4)
os.3397.1.s1_at	(loc_os02g39360):12002.m09024 protein salt tolerance-like protein, putative, expressed	5.03286	C2C2(Zn)(4)
os.15757.1.s1_at	(loc_os02g39710):12002.m09058 protein CONSTANS-like protein CO5, putative, expressed	5.80914	C2C2(Zn)(4)
os.50246.2.s1_x_at	(loc_os02g49880):12002.m10022 protein zinc finger protein CONSTANS-LIKE 16, putative, expressed	6.28064	C2C2(Zn)(4)
os.5890.1.s1_at	(loc_os04g45690):12004.m09520 protein salt tolerance-like protein, putative, expressed	12.3789	C2C2(Zn)(4)
os.7834.1.s1_at	(loc_os05g06340):12005.m05161 protein GATA zinc finger family protein	7.26087	C2C2(Zn)(4)
os.38848.1.s1_at	(loc_os06g15330):12006.m06246 protein zinc finger protein CONSTANS-LIKE 16, putative, expressed	10.7949	C2C2(Zn)(4)
os.1189.1.s1_at	(loc_os06g16370):12006.m06350 protein zinc finger protein CONSTANS, putative, expressed	6.29915	C2C2(Zn)(4)
os.3396.1.s1_at	(loc_os06g49880):12006.m09512 protein salt tolerance-like protein, putative, expressed	4.38102	C2C2(Zn)(4)
os.25599.1.a1_at	(loc_os08g42440):12008.m08222 protein CCT motif family protein, expressed	5.86341	C2C2(Zn)(4)
os.52538.1.s1_s_at	(loc_os12g10660):12012.m05049 protein salt tolerance-like protein, putative, expressed	4.24094	C2C2(Zn)(4)
os.52090.1.s1_at	(loc_os02g44130):12002.m09452 protein cys2/His2 zinc-finger transcription factor, putative, expressed	0.101801	C2H2(5)
os.50594.1.s1_at	(loc_os04g46680):12004.m09616 protein cys2/His2 zinc-finger transcription factor, putative, expressed	0.174991	C2H2(5)
osaffx.30149.1.s1_s_at	(loc_os09g36160):12009.m06565 protein SHI, putative, expressed	6.34838	C2H2(5)
os.19512.3.s1_x_at	(loc_os09g38340):12009.m06775 protein INDETERMINATE-related protein 1, putative, expressed	0.0282272	C2H2(5)
os.16453.1.s1_at	(loc_os12g39400):12012.m07725 protein zinc-finger protein 1, putative, expressed	6.80389	C2H2(5)
os.11534.1.s1_at	(loc_os05g10670):12005.m05538 protein zinc finger C-x8-C-x5-C-x3-H type family protein, expressed	4.01766	C3H(6)
os.37554.1.s1_at	(loc_os07g47240):12007.m08941 protein expressed protein	0.000940371	C3H(6)
os.43170.1.s1_at	(loc_os08g06330):12008.m04772 protein zinc finger C-x8-C-x5-C-x3-H type family protein, expressed	0.050503	C3H(6)
os.18390.1.s1_a_at	(loc_os01g57890):12001.m11937 protein ATML1, putative, expressed	0.0235967	HB(7)
os.16013.1.s1_at	(loc_os01g62310):12001.m12353 protein homeobox domain containing protein, expressed	0.0130404	HB(7)
os.2362.1.s1_a_at	(loc_os02g35770):12002.m08665 protein homeobox protein, putative, expressed	11.6027	HB(7)
os.9086.1.s1_at	(loc_os03g10210):12003.m06474 protein DNA binding protein, putative, expressed	49.8408	HB(7)
os.39943.1.s1_s_at	(loc_os03g55990):12003.m10509 protein homeobox domain containing protein, expressed	4.4295	HB(7)
os.31381.1.s1_at	(loc_os01g03720):12001.m07009 protein MYB transcription factor, putative, expressed	7.90201	MYB(8)
os.22373.1.s1_at	(loc_os01g12860):12001.m07899 protein myb, putative, expressed	0.0814635	MYB(8)
os.55088.1.s1_at	(loc_os01g16810):12001.m08277 protein DNA binding protein, putative, expressed	0.190663	MYB(8)
os.15338.1.s1_a_at	(loc_os01g34060):12001.m09717 protein DNA binding protein, putative, expressed	5.76252	MYB(8)
os.30620.1.s1_at	(loc_os01g63160):12001.m12433 protein MYB2, putative, expressed	0.153408	MYB(8)
osaffx.23905.1.s1_at	(loc_os01g63680):12001.m12483 protein myb-like DNA-binding domain containing protein, expressed	0.00675035	MYB(8)
os.10172.1.s1_at	(loc_os02g41510):12002.m09187 protein myb-related protein Myb4, putative, expressed	5.89706	MYB(8)
os.8149.1.s1_at	(loc_os02g46030):12002.m09640 protein expressed protein	16.1272	MYB(8)
os.54935.2.s1_at	(loc_os04g45020):12004.m09456 protein transcription factor LAF1, putative, expressed	0.048263	MYB(8)
os.5335.1.s1_at	(loc_os04g49450):12004.m09879 protein expressed protein	4.27286	MYB(8)
os.49848.1.s1_at	(loc_os04g50770):12004.m09974 protein myb-related protein Zm1, putative, expressed	0.0736643	MYB(8)
os.55636.1.s1_at	(loc_os05g48010):12005.m08872 protein anthocyanin regulatory C1 protein, putative, expressed	11.1634	MYB(8)
os.35196.1.s1_at	(loc_os05g51160):12005.m09181 protein MCB2 protein, putative, expressed	8.00023	MYB(8)
os.22469.1.s1_at	(loc_os06g40330):12006.m08569 protein myb-like DNA-binding domain containing protein, expressed	0.143648	MYB(8)
os.26708.1.s1_at	(loc_os07g30130):12007.m07284 protein P-type R2R3 Myb protein, putative, expressed	4.00113	MYB(8)
os.9336.1.s1_at	(loc_os08g43550):12008.m08329 protein myb-related protein Zm38, putative, expressed	5.15837	MYB(8)
os.23747.1.s1_s_at	(loc_os12g13570):12012.m05329 protein myb, putative, expressed	0.247273	MYB(8)
os.20224.1.s1_at	(loc_os12g37690):12012.m07555 protein MYB transcription factor, putative, expressed	16.0752	MYB(8)
os.18337.2.s1_at	(loc_os01g01470):12001.m06793 protein NAC domain-containing protein 77, putative, expressed	0.00534051	NAC(9)
os.18337.2.s1_at	(loc_os01g29840):12001.m09413 protein NAC domain-containing protein 77, putative, expressed	0.00534051	NAC(9)
os.39041.1.s1_s_at	(loc_os02g12310):12002.m06479 protein NAC domain-containing protein 18, putative, expressed	0.00104131	NAC(9)
osaffx.14163.1.s1_at	(loc_os04g35660):12004.m08655 protein NAC domain-containing protein 18, putative, expressed	7.07182	NAC(9)
os.50016.1.s1_at	(loc_os05g34310):12005.m07662 protein NAC domain-containing protein 94, putative, expressed	0.00222656	NAC(9)
os.37548.1.s1_at	(loc_os05g34830):12005.m07713 protein NAC domain-containing protein 48, putative, expressed	5.91246	NAC(9)
os.51762.1.s1_at	(loc_os06g46270):12006.m09153 protein NAC domain-containing protein 21/22, putative, expressed	4.32118	NAC(9)
os.18595.1.a1_at	(loc_os07g48450):12007.m29336 protein NAC domain-containing protein 18, putative, expressed	18.9458	NAC(9)
os.7362.1.s1_at	(loc_os07g48550):12007.m09066 protein NAC domain-containing protein 21/22, putative, expressed	6.73994	NAC(9)
os.8380.1.s1_at	(loc_os11g31330):12011.m07036 protein no apical meristem protein, expressed	0.00518606	NAC(9)
osaffx.19101.1.s1_at	(loc_os11g31340):12011.m07037 protein GRAB2 protein, putative, expressed	0.037501	NAC(9)
osaffx.7264.1.s1_at	(loc_os11g31360):12011.m07039 protein no apical meristem protein, expressed	0.00353612	NAC(9)
os.29112.1.s1_at	(loc_os01g74140):12001.m13441 protein OsWRKY17 - Superfamily of rice TFs having WRKY and zinc finger domains, expressed	0.025855	WRKY(10)
os.33131.1.a1_at	(loc_os03g20550):12003.m07462 protein OsWRKY55 - Superfamily of rice TFs having WRKY and zinc finger domains, expressed	6.55294	WRKY(10)
os.11773.1.s1_at	(loc_os05g27730):12005.m07061 protein OsWRKY53 - Superfamily of rice TFs having WRKY and zinc finger domains, expressed	5.05077	WRKY(10)
os.17759.1.a1_s_at	(loc_os12g32250):12012.m07031 protein SPF1-like DNA-binding protein, putative, expressed	4.16909	WRKY(10)
