# Supplementary material for: Comparative Analysis of Heat-Tolerant and Heat-Susceptible Rice Highlights the Role of OsNCED1 Gene in Heat Stress Tolerance
Source: Plants (Basel). 2022 Apr 13;11(8):1062. doi: 10.3390/plants11081062 (PMC9026844; doi:10.3390/plants11081062)
Supplement: Supplementary file 1 [file plants-11-01062-s001.zip › Table S3 Heat shock proteins.xlsx]

## Sheet: Table S3
Heat shock protein as HR in HTL252
Probe_Set_ID	description	Fold change
os.37773.1.s1_x_at	(loc_os03g16030):12003.m07040 protein 17.4 kDa class I heat shock protein 3, putative, expressed	8.39006
os.35808.1.s1_at	(loc_os01g42190):12001.m10485 protein dnaJ-like protein, putative, expressed	0.0172077
os.6105.1.s1_at	(loc_os02g10220):12002.m06320 protein chaperone protein dnaJ 6, putative, expressed	0.229064
os.5248.1.s1_s_at	(loc_os04g57880):12004.m10672 protein dnaJ domain containing protein, expressed	0.0489031
os.46241.1.s1_s_at	(loc_os03g44620):12003.m09500 protein dnaJ protein, putative, expressed	5.63257
os.11106.1.s1_at	(loc_os06g46900):12006.m09216 protein phosphosulfolactate synthase-related protein, putative, expressed	7.0598
os.11250.1.s1_at	(loc_os02g13800):12002.m06626 protein heat shock factor protein 1, putative, expressed	16.6993
os.12393.1.s1_at	(loc_os06g50300):12006.m09554 protein endoplasmin homolog precursor, putative, expressed	0.118538
os.10570.1.s1_at	(loc_os06g35960):12006.m08133 protein heat shock factor protein 3, putative, expressed	5.41146
os.23778.1.s1_at	(loc_os02g32590):12002.m08352 protein heat shock factor protein 2, putative, expressed	0.24531
os.10148.1.s1_at	(loc_os04g46390):12004.m09588 protein dnaJ protein, putative, expressed	5.85668
os.15152.1.s1_a_at	(loc_os05g45350):12005.m27628 protein electron transporter/ heat shock protein binding protein, putative, expressed	8.59264
os.14181.1.s1_at	(loc_os02g54130):12002.m77857 protein dnaJ protein, putative, expressed	4.96479
os.9996.1.s1_at	(loc_os11g10990):12011.m05292 protein heat shock protein binding protein, putative, expressed	6.23686
osaffx.12887.2.s1_s_at	(loc_os03g16920):12003.m07124 protein heat shock cognate 70 kDa protein, putative, expressed	18.0792
os.519.1.s1_at	(loc_os01g08860):12001.m07511 protein 17.5 kDa class II heat shock protein, putative, expressed	4.86999
os.11039.1.s1_s_at	(loc_os04g01740):12004.m05490 protein heat shock protein 82, putative, expressed	9.1197
os.11419.1.s1_at	(loc_os03g11910):12003.m06643 protein heat shock 70 kDa protein 1, putative, expressed	10.7042
os.12244.1.s1_at	(loc_os03g15960):12003.m07033 protein 17.4 kDa class I heat shock protein 3, putative, expressed	6.88074
osaffx.16140.1.s1_at	(loc_os07g07670):12007.m05226 protein expressed protein	0.2389
os.10884.1.s1_at	(loc_os03g58790):12003.m10782 protein ATPase 3, putative, expressed	0.182509
os.19061.1.s1_s_at	(loc_os06g28050):12006.m07350 protein 3Fe-4S ferredoxin, putative, expressed	0.0262189
os.28300.2.s1_a_at	(loc_os09g30412):12009.m60287 protein heat shock protein 81-3, putative, expressed	5.0316
os.49648.1.s1_s_at	(loc_os02g54140):12002.m10443 protein 17.5 kDa class II heat shock protein, putative, expressed	16.4862
os.14380.1.s1_s_at	(loc_os02g44300):12002.m34026 protein structural molecule, putative, expressed	0.142157
Heat shock protein as HR in HSL082
Probe_Set_ID	description	Fold change
os.4775.2.s1_at	(loc_os01g04370):12001.m07072 protein 16.9 kDa class I heat shock protein 1, putative, expressed	0.127548
os.4775.1.s1_at	(loc_os01g04380):12001.m07073 protein 16.9 kDa class I heat shock protein 2, putative, expressed	0.0957074
os.5504.1.s1_at	(loc_os01g08560):12001.m07481 protein heat shock 70 kDa protein 4, putative, expressed	0.0519549
os.3419.1.s1_a_at	(loc_os01g50700):12001.m11251 protein dehydrin family protein, expressed	0.0426217
os.54562.1.s1_at	(loc_os01g69930):12001.m13042 protein dnaJ domain containing protein, expressed	0.177345
os.1311.1.s1_at	(loc_os02g02410):12002.m05590 protein luminal-binding protein 3 precursor, putative, expressed	0.191575
osaffx.24075.1.s1_at	(loc_os02g03000):12002.m05650 protein division protein, putative, expressed	0.237846
os.12257.1.s1_at	(loc_os02g52150):12002.m33881 protein heat shock 22 kDa protein, mitochondrial precursor, putative, expressed	0.0697142
os.40021.1.s1_a_at	(loc_os03g06630):12003.m06181 protein heat shock factor protein 1, putative, expressed	0.200105
os.5615.1.s1_at	(loc_os03g18870):12003.m07307 protein chaperone protein dnaJ, putative, expressed	0.185635
os.15969.1.s1_a_at	(loc_os03g21270):12003.m07533 protein expressed protein	0.146376
os.16317.1.s1_at	(loc_os04g45480):12004.m09501 protein heat shock protein STI, putative, expressed	0.0543133
os.50642.1.s1_at	(loc_os04g48030):12004.m09743 protein heat shock factor protein 4, putative, expressed	0.182773
os.5064.1.s1_at	(loc_os05g06440):12005.m05171 protein dnaJ homolog subfamily B member 11 precursor, putative, expressed	0.187362
os.56954.1.s1_at	(loc_os05g42120):12005.m08385 protein expressed protein	0.173144
os.15152.2.s1_at	(loc_os05g45350):12005.m27628 protein electron transporter/ heat shock protein binding protein, putative, expressed	5.71732
os.35463.1.s1_at	(loc_os05g48810):12005.m08952 protein dnaJ homolog subfamily B member 5, putative, expressed	0.171538
os.12393.1.s2_a_at	(loc_os06g50300):12006.m09554 protein endoplasmin homolog precursor, putative, expressed	0.231865
os.34478.1.s1_at	(loc_os07g49000):12007.m09109 protein heat shock protein binding protein, putative, expressed	0.023218
os.57460.1.a1_at	(loc_os09g30439):12009.m06198 protein heat shock protein 81-3, putative, expressed	0.19357
os.11941.2.s1_at	(loc_os09g35790):12009.m06530 protein heat shock factor protein 7, putative, expressed	0.174867
os.10942.1.s1_a_at	(loc_os10g28340):12010.m05714 protein heat shock factor protein HSF30, putative, expressed	0.126767
os.10854.1.s1_a_at	(loc_os10g36370):12010.m06447 protein chaperone protein dnaJ 13, putative, expressed	0.178428
os.57477.1.a1_at	(loc_os11g47760):12011.m28876 protein heat shock cognate 70 kDa protein 2, putative, expressed	0.23455
os.7977.1.s1_at	(loc_os12g14070):12012.m05378 protein stromal 70 kDa heat shock-related protein, chloroplast precursor, putative, expressed	0.216463
os.38164.1.s2_at	(loc_os12g38180):12012.m07604 protein heat shock cognate 70 kDa protein 2, putative, expressed	0.178595
