# Supplementary material for: Comparative Analysis of Heat-Tolerant and Heat-Susceptible Rice Highlights the Role of OsNCED1 Gene in Heat Stress Tolerance
Source: Plants (Basel). 2022 Apr 13;11(8):1062. doi: 10.3390/plants11081062 (PMC9026844; doi:10.3390/plants11081062)
Supplement: Supplementary file 1 [file plants-11-01062-s001.zip › Table S4 Development related genes.xls]

## Sheet: Table S4
Development as HR in HTL252
Probe_Set_ID	description	fold change
os.11302.1.s1_at	MULTIPLE HITS: (loc_os07g31599,loc_os04g06280) loc_os07g31599: 12007.m079832 protein expressed proteinloc_os04g06280: 12004.m05925 protein conserved hypothetical protein	0.177618
os.2915.1.s1_at	(loc_os01g21250):12001.m08609 protein protein induced upon tuberization, putative, expressed	7.88743
os.12551.1.s1_s_at	(loc_os05g46480):12005.m08771 protein late embryogenesis abundant protein, group 3, putative, expressed	13.6808
osaffx.12954.1.s1_at	(loc_os03g20680):12003.m07475 protein embryonic protein DC-8, putative, expressed	13.6604
os.23583.2.s1_x_at	(loc_os01g08520):12001.m07477 protein expressed protein	0.061891
os.2019.2.s1_x_at	(loc_os01g50460):12001.m43404 protein seven-transmembrane-domain protein 1, putative, expressed	8.71573
os.2019.1.s1_at	(loc_os01g50460):12001.m43404 protein seven-transmembrane-domain protein 1, putative, expressed	9.21729
os.2601.1.s1_at	(loc_os10g35930):12010.m06409 protein pollen-specific protein SF3, putative, expressed	0.0228522
os.55236.1.s1_at	(loc_os02g37970):12002.m08885 protein expressed protein	9.93248
os.49726.1.s1_at	(loc_os11g05470):12011.m04744 protein RCN1 - Rice Centroradialis-like1 homogous to Arabidopsis TFL1 gene, expressed	0.0469473
os.9276.1.s1_s_at	(loc_os07g07900):12007.m66715 protein expressed protein	5.81358
os.5486.1.s1_at	(loc_os08g16050):12008.m05728 protein senescence-associated protein DH, putative, expressed	0.173247
os.8504.1.s1_at	(loc_os04g42420):12004.m09211 protein nodulin-like protein, putative, expressed	4.18108
os.6022.1.s1_at	(loc_os02g08190):12002.m06165 protein protein CYPRO4, putative, expressed	0.112025
os.11860.1.s1_at	(loc_os05g05600):12005.m27540 protein ATA15 protein, putative, expressed	6.69079
os.6338.1.s1_at	(loc_os05g51090):12005.m09176 protein seven-transmembrane-domain protein 1, putative, expressed	0.0133314
os.47747.1.s1_at	MULTIPLE HITS: (loc_os02g01230,loc_os02g01220) loc_os02g01230: 12002.m05473 protein structural constituent of ribosome, putative, expressedloc_os02g01220: 12002.m05472 protein senescence-associated protein DIN1, putative, expressed	0.230299
os.55511.1.s1_at	(loc_os04g45520):12004.m09505 protein integral membrane protein, expressed	0.0379969
os.8760.1.s1_a_at	(loc_os09g36600):12009.m06609 protein nodulin-like protein, putative, expressed	0.147267
os.8760.2.s1_a_at	(loc_os09g36600):12009.m06609 protein nodulin-like protein, putative, expressed	0.151451
os.7987.1.s1_at	(loc_os01g08700):12001.m07495 protein GIGANTEA protein, putative, expressed	0.0873083
os.2694.1.s1_at	(loc_os04g43200):12004.m09284 protein caleosin 2, putative, expressed	8.29393
osaffx.26384.4.s1_at	(loc_os04g49660):12004.m09899 protein expressed protein	0.164598
os.52678.1.s1_at	(loc_os04g41130):12004.m09093 protein OsFTL6 - Rice FT-Like6 homogous to Arabidopsis Flowering Locus T gene, expressed	0.105025
os.9556.1.s2_at	(loc_os12g44060):12012.m08177 protein nitrate and chloride transporter, putative, expressed	5.78619
osaffx.5101.1.s1_at	(loc_os06g44310):12006.m08959 protein senescence-associated protein DH, putative, expressed	0.0800868
os.52259.1.s1_at	MULTIPLE HITS: (loc_os11g01590,loc_os12g01574) loc_os11g01590: 12011.m04362 protein major Facilitator Superfamily protein, expressedloc_os12g01574: 12012.m73962 protein conserved hypothetical protein	6.45338
os.4404.1.s1_at	(loc_os06g01966):12006.m31783 protein nodulin protein, putative, expressed	0.0783984
os.4404.1.s1_s_at	(loc_os06g01966):12006.m31783 protein nodulin protein, putative, expressed	0.0486585
Development as HR in HSL082
Probe_Set_ID	description	fold change
osaffx.2749.1.s1_at	(loc_os02g25860):12002.m07730 protein glutelin type-B 4 precursor, putative, expressed	0.000987319
os.11372.1.s1_a_at	MULTIPLE HITS: (loc_os02g16830,loc_os02g16820) loc_os02g16830: 12002.m06926 protein glutelin type-B 4 precursor, putative, expressedloc_os02g16820: 12002.m06925 protein glutelin type-B 4 precursor, putative, expressed	0.000682926
os.15943.1.s1_at	(loc_os01g67310):12001.m12834 protein patatin class 1 precursor, putative, expressed	0.00901092
os.12807.2.s1_x_at	MULTIPLE HITS: (loc_os01g55700,loc_os01g55690,loc_os10g26060) loc_os01g55700: 12001.m120915 protein import inner membrane translocase subunit TIM50, mitochondrial precursor, putative, expressedloc_os01g55690: 12001.m11726 protein glutelin type-A 1 precursor, putative, expressedloc_os10g26060: 12010.m05549 protein glutelin type-A 2 precursor, putative, expressed	0.0014263
os.12807.1.s1_x_at	(loc_os10g26060):12010.m05549 protein glutelin type-A 2 precursor, putative, expressed	0.001757
os.8013.1.s1_at	(loc_os03g31360):12003.m08383 protein glutelin type-A 3 precursor, putative, expressed	0.000292479
os.13756.1.s1_s_at	MULTIPLE HITS: (loc_os03g21780,loc_os03g21790) loc_os03g21780: 12003.m07582 protein expressed proteinloc_os03g21790: 12003.m07583 protein cupin family protein, expressed	0.00345701
osaffx.27508.71.s1_s_at	MULTIPLE HITS: (loc_os01g55690,loc_os01g55700,loc_os10g26060) loc_os01g55690: 12001.m11726 protein glutelin type-A 1 precursor, putative, expressedloc_os01g55700: 12001.m120915 protein import inner membrane translocase subunit TIM50, mitochondrial precursor, putative, expressedloc_os10g26060: 12010.m05549 protein glutelin type-A 2 precursor, putative, expressed	0.000191456
os.11489.4.s1_x_at	MULTIPLE HITS: (loc_os02g15169,loc_os02g15178) loc_os02g15169: 12002.m06760 protein glutelin type-B 1 precursor, putative, expressedloc_os02g15178: 12002.m06761 protein glutelin type-B 1 precursor, putative, expressed	0.00258897
os.9822.1.s1_a_at	(loc_os02g25640):12002.m77801 protein glutelin type-A 2 precursor, putative, expressed	6.06e-05
os.22346.2.s1_x_at	MULTIPLE HITS: (loc_os01g55700,loc_os01g55690) loc_os01g55700: 12001.m120915 protein import inner membrane translocase subunit TIM50, mitochondrial precursor, putative, expressedloc_os01g55690: 12001.m11726 protein glutelin type-A 1 precursor, putative, expressed	0.000208474
os.20396.1.a1_s_at	(loc_os02g25860):12002.m07730 protein glutelin type-B 4 precursor, putative, expressed	0.00273037
os.8208.1.s1_at	(loc_os03g57960):12003.m10708 protein globulin-1 S allele precursor, putative, expressed	0.000409657
os.5503.2.s1_at	(loc_os03g46100):12003.m09630 protein globulin-1 S allele precursor, putative, expressed	0.00517648
os.6372.1.s1_at	MULTIPLE HITS: (loc_os03g10110,loc_os03g10120) loc_os03g10110: 12003.m06465 protein preproMP73, putative, expressedloc_os03g10120: 12003.m101227 protein COP9 signalosome complex subunit 4, putative, expressed	0.0019559
os.38686.1.s1_at	(loc_os02g14600):12002.m06705 protein glutelin type-B 4 precursor, putative, expressed	0.000903874
os.5503.1.s1_at	(loc_os03g46100):12003.m09630 protein globulin-1 S allele precursor, putative, expressed	0.00424176
os.11489.1.s1_a_at	MULTIPLE HITS: (loc_os02g15169,loc_os02g15178) loc_os02g15169: 12002.m06760 protein glutelin type-B 1 precursor, putative, expressedloc_os02g15178: 12002.m06761 protein glutelin type-B 1 precursor, putative, expressed	0.000502523
os.24865.1.a1_at	(loc_os05g09724):12005.m05488 protein stem 28 kDa glycoprotein precursor, putative, expressed	0.142066
os.14012.1.s1_at	(loc_os02g15090):12002.m06752 protein glutelin type-B 7 precursor, putative, expressed	0.000203485
os.22346.1.s1_x_at	MULTIPLE HITS: (loc_os01g55690,loc_os01g55700) loc_os01g55690: 12001.m11726 protein glutelin type-A 1 precursor, putative, expressedloc_os01g55700: 12001.m120915 protein import inner membrane translocase subunit TIM50, mitochondrial precursor, putative, expressed	0.000985931
os.13907.1.s1_at	(loc_os02g15070):12002.m06750 protein glutelin type-B 7 precursor, putative, expressed	0.000602119
os.11372.2.s1_s_at	MULTIPLE HITS: (loc_os02g16830,loc_os02g16820) loc_os02g16830: 12002.m06926 protein glutelin type-B 4 precursor, putative, expressedloc_os02g16820: 12002.m06925 protein glutelin type-B 4 precursor, putative, expressed	0.00160057
osaffx.11615.1.s1_at	(loc_os01g55630):12001.m11720 protein glutelin type-A 3 precursor, putative	0.00100171
os.27956.1.s1_at	(loc_os03g06360):12003.m06156 protein late embryogenesis abundant protein D-34, putative, expressed	0.0178103
os.48013.1.a1_at	(loc_os03g12230):12003.m06673 protein caleosin, putative, expressed	0.0542723
os.23583.2.s1_x_at	(loc_os01g08520):12001.m07477 protein expressed protein	0.174581
os.15969.3.s1_x_at	(loc_os03g21270):12003.m07533 protein expressed protein	0.10657
os.3434.1.s1_a_at	(loc_os06g42680):12006.m32121 protein phytosulfokines 1 precursor, putative, expressed	0.0866046
os.17792.1.s1_at	(loc_os01g08770):12001.m07502 protein WD-repeat protein 46, putative, expressed	0.237763
os.8984.1.s1_at	MULTIPLE HITS: (loc_os02g13660,loc_os02g13650) loc_os02g13660: 12002.m06612 protein meiosis 5, putative, expressedloc_os02g13650: 12002.m06611 protein expressed protein	0.0574319
os.49726.1.s1_at	(loc_os11g05470):12011.m04744 protein RCN1 - Rice Centroradialis-like1 homogous to Arabidopsis TFL1 gene, expressed	0.118853
os.55015.1.s1_at	(loc_os10g07998):12010.m04147 protein nodulin protein, N21, putative, expressed	0.0117297
osaffx.5683.1.s1_x_at	(loc_os08g02550):12008.m26410 protein COP9 signalosome complex subunit 3, putative, expressed	0.216146
os.49552.1.s1_at	(loc_os09g36900):12009.m06639 protein WD-40 repeat protein MSI1, putative, expressed	0.0658842
os.8504.1.s1_at	(loc_os04g42420):12004.m09211 protein nodulin-like protein, putative, expressed	4.21105
os.33038.1.s1_a_at	(loc_os01g52100):12001.m11384 protein expressed protein	0.0816239
os.26979.1.s1_x_at	(loc_os12g29950):12012.m06809 protein nitrate and chloride transporter, putative, expressed	7.20132
osaffx.11436.1.s1_x_at	(loc_os01g42270):12001.m10493 protein transcriptional corepressor LEUNIG, putative	0.0291794
os.34982.1.a1_at	(loc_os04g17660):12004.m35078 protein senescence-associated protein DIN1, putative, expressed	0.0162355
osaffx.24805.1.s1_s_at	(loc_os02g50140):12002.m10048 protein ABA-induced protein, putative, expressed	0.136365
os.6338.1.s1_at	(loc_os05g51090):12005.m09176 protein seven-transmembrane-domain protein 1, putative, expressed	0.182082
osaffx.24826.1.s1_at	(loc_os02g51550):12002.m10188 protein expressed protein	0.0859987
os.31545.1.s1_at	(loc_os07g46560):12007.m08873 protein ubiquitin ligase SINAT5, putative, expressed	0.032998
os.16091.1.s1_at	(loc_os03g40440):12003.m09123 protein B12D protein, expressed	0.000661743
os.26592.1.s2_at	(loc_os06g14370):12006.m32035 protein ABA-induced protein, putative, expressed	0.188496
os.16218.1.s1_at	(loc_os06g30370):12006.m07580 protein OsMFT1 - Rice MFT-Like1 homogous to Arabidopsis Mother of FT and TFL1 gene, expressed	0.0529555
os.12111.1.s1_at	(loc_os09g26620):12009.m05814 protein auxin-repressed protein, putative, expressed	18.0315
os.5698.1.s1_s_at	(loc_os05g33710):12005.m07603 protein LEC14B, putative, expressed	0.142932
osaffx.24981.1.s1_at	(loc_os03g05530):12003.m06076 protein nodulin-like protein, putative, expressed	0.118105
os.31893.1.s1_at	(loc_os01g19290):12001.m08466 protein nodulin-like protein, putative, expressed	0.0445811
os.5717.1.s1_at	(loc_os04g43170):12004.m101809 protein caleosin 1, putative, expressed	0.00159204
os.34982.1.a1_x_at	(loc_os04g17660):12004.m35078 protein senescence-associated protein DIN1, putative, expressed	0.0159118
os.2597.1.s1_at	(loc_os10g35980):12010.m06413 protein senescence-associated protein DH, putative, expressed	0.0717903
osaffx.26384.4.s1_at	(loc_os04g49660):12004.m09899 protein expressed protein	0.161056
os.15969.1.s1_a_at	(loc_os03g21270):12003.m07533 protein expressed protein	0.146376
os.9556.1.s2_at	(loc_os12g44060):12012.m08177 protein nitrate and chloride transporter, putative, expressed	7.57789
osaffx.5101.1.s1_at	(loc_os06g44310):12006.m08959 protein senescence-associated protein DH, putative, expressed	0.00464943
os.39505.1.s1_at	(loc_os02g50140):12002.m10048 protein ABA-induced protein, putative, expressed	0.0525868
