# Supplementary material for: Comparative Analysis of Heat-Tolerant and Heat-Susceptible Rice Highlights the Role of OsNCED1 Gene in Heat Stress Tolerance
Source: Plants (Basel). 2022 Apr 13;11(8):1062. doi: 10.3390/plants11081062 (PMC9026844; doi:10.3390/plants11081062)
Supplement: Supplementary file 1 [file plants-11-01062-s001.zip › Table S5 Ubiquitin mediated proteolysis system.xls]

## Sheet: Table S5
Expression profile of HR genes from ubiquitin-proteasom system in HTL252
Probe_Set_ID	description	fold change
os.11450.1.s3_a_at	(loc_os01g52110):12001.m11385 protein RING finger and CHY zinc finger domain-containing protein 1, putative, expressed	7.98458
os.5671.1.s1_at	(loc_os08g33860):12008.m07376 protein protein binding protein, putative, expressed	0.146804
os.35921.2.s1_x_at	(loc_os01g60730):12001.m12201 protein RING-H2 finger protein ATL5A, putative, expressed	0.0221373
os.35921.1.s1_at	(loc_os01g60730):12001.m12201 protein RING-H2 finger protein ATL5A, putative, expressed	0.0418119
os.11376.1.s1_at	(loc_os06g06490):12006.m05374 protein U-box domain containing protein, expressed	4.40079
os.10194.1.s1_at	(loc_os04g41250):12004.m09104 protein ubiquitin-protein ligase, putative, expressed	0.00995953
os.23245.1.a1_at	(loc_os10g39850):12010.m06756 protein zinc finger, C3HC4 type family protein, expressed	0.030362
os.5873.1.s1_at	(loc_os04g51400):12004.m10036 protein zinc finger, C3HC4 type family protein, expressed	4.55928
os.23770.1.a1_s_at	(loc_os01g49280):12001.m11114 protein protein binding protein, putative, expressed	6.70063
os.51933.1.s1_at	(loc_os11g07450):12011.m04941 protein zinc finger, C3HC4 type family protein, expressed	0.214289
os.11450.1.s1_at	(loc_os01g52110):12001.m11385 protein RING finger and CHY zinc finger domain-containing protein 1, putative, expressed	29.7908
os.10636.2.a1_x_at	(loc_os06g06470):12006.m05372 protein heat shock protein STI, putative, expressed	6.91303
os.17420.1.s1_at	(loc_os06g46366):12006.m31777 protein protein binding protein, putative, expressed	4.8258
os.10246.5.s1_at	(loc_os06g06490):12006.m05374 protein U-box domain containing protein, expressed	0.00190936
os.53532.1.s1_at	(loc_os08g05560):12008.m04699 protein potyviral helper component protease-interacting protein 1, putative, expressed	0.225786
os.11450.1.s2_a_at	(loc_os01g52110):12001.m11385 protein RING finger and CHY zinc finger domain-containing protein 1, putative, expressed	7.16967
os.11365.1.s1_at	(loc_os02g52210):12002.m100365 protein RING/C3HC4/PHD zinc finger-like protein, putative, expressed	4.93731
os.49723.1.s1_at	(loc_os05g01230):12005.m04664 protein DNA binding protein, putative, expressed	0.140639
os.7176.3.s1_at	(loc_os02g50990):12002.m33452 protein RING-H2 finger protein ATL1Q, putative, expressed	0.118783
os.6205.1.s1_a_at	(loc_os04g44820):12004.m09439 protein ring domain containing protein, putative, expressed	7.50814
os.18122.1.s1_at	(loc_os03g07790):12003.m06291 protein protein binding protein, putative, expressed	0.170841
os.14854.1.s1_at	(loc_os05g36360):12005.m07866 protein photoperiod responsive protein, putative, expressed	0.137977
os.49563.4.s1_x_at	(loc_os02g42690):12002.m09303 protein zinc finger, C3HC4 type family protein, expressed	4.43534
os.49023.1.s1_x_at	(loc_os03g22680):12003.m07667 protein RING finger and CHY zinc finger domain-containing protein 1, putative, expressed	6.54708
os.41109.1.s1_at	(loc_os07g43740):12007.m08599 protein ubiquitin-protein ligase CIP8, putative, expressed	0.179128
os.27238.1.s1_at	(loc_os10g28970):12010.m05773 protein snRNP protein, putative, expressed	4.47756
os.24338.1.a1_at	(loc_os01g68020):12001.m12906 protein protein binding protein, putative, expressed	0.1783
os.55412.1.s1_at	(loc_os06g45730):12006.m09101 protein speckle-type POZ protein, putative, expressed	0.185978
os.26472.1.s1_at	(loc_os04g40630):12004.m09043 protein protein binding protein, putative, expressed	0.11795
os.11316.1.s1_at	(loc_os01g68020):12001.m12906 protein protein binding protein, putative, expressed	0.0563898
osaffx.6495.1.s1_s_at	(loc_os09g36830):12009.m06632 protein SKP1-like protein 1B, putative, expressed	0.150955
os.52157.1.s1_x_at	(loc_os11g34460):12011.m07304 protein adagio protein 1, putative, expressed	0.0351816
os.48051.1.s1_at	(loc_os09g28120):12009.m05963 protein F-box domain containing protein, expressed	0.0660524
osaffx.12334.1.s1_at	(loc_os02g33310):12002.m08424 protein F-box domain containing protein	0.238252
osaffx.24862.1.s1_at	(loc_os02g54240):12002.m10453 protein F-box domain containing protein	8.21913
os.53141.1.s1_at	(loc_os09g12150):12009.m04477 protein expressed protein	18.7421
os.26517.1.s1_at	(loc_os02g44990):12002.m09539 protein F-box domain containing protein, expressed	11.4782
os.53141.1.s1_s_at	(loc_os09g12150):12009.m04477 protein expressed protein	9.78626
os.30976.1.s1_at	(loc_os07g18560):12007.m06296 protein ribosomal RNA apurinic site specific lyase, putative, expressed	0.168597
os.18840.1.s1_at	(loc_os07g05880):12007.m05052 protein kelch motif family protein, expressed	5.28821
os.46058.1.s1_at	(loc_os10g03750):12010.m03792 protein F-box domain containing protein, expressed	0.0884402
osaffx.19451.3.s1_x_at	(loc_os02g13190):12002.m06566 protein expressed protein	0.227558
os.56229.1.s1_at	(loc_os11g04330):12011.m04631 protein kelch motif family protein, expressed	0.0669027
os.15607.1.s1_at	(loc_os04g31120):12004.m08216 protein influenza virus NS1A binding protein isoform 3, putative, expressed	10.2225
os.52859.1.s1_at	(loc_os08g09750):12008.m05109 protein F-box domain containing protein, expressed	0.201803
os.20614.3.s1_x_at	MULTIPLE HITS: (loc_os10g41838,loc_os04g49757,loc_os06g11830,loc_os01g36064,loc_os07g15340) loc_os10g41838: 12010.m06942 protein F-box protein interaction domain containing protein, expressedloc_os04g49757: 12004.m35590 protein ATPUP11, putative, expressedloc_os06g11830: 12006.m05900 protein protein dimerization, putative, expressedloc_os01g36064: 12001.m150952 protein protein dimerization, putat…	0.159708
os.56199.1.s1_at	(loc_os08g36570):12008.m07646 protein expressed protein	0.0396749
os.19114.1.s1_at	(loc_os04g59130):12004.m10790 protein tubby-like protein, putative, expressed	0.174211
os.46555.1.s1_at	(loc_os10g03730):12010.m03790 protein F-box domain containing protein, expressed	0.238838
os.8586.1.s1_at	MULTIPLE HITS: (loc_os03g57790,loc_os03g57780) loc_os03g57790: 12003.m10691 protein ubiquitin-conjugating enzyme E2-17 kDa, putative, expressedloc_os03g57780: 12003.m10690 protein ATP binding protein, putative, expressed	0.167412
os.57479.1.a1_x_at	MULTIPLE HITS: (loc_os04g53620,loc_os06g46770,loc_os02g06640,loc_os05g42424) loc_os04g53620: 12004.m35205 protein polyubiquitin OUB2, putative, expressedloc_os06g46770: 12006.m09203 protein polyubiquitin containing 7 ubiquitin monomers, putative, expressedloc_os02g06640: 12002.m06012 protein polyubiquitin containing 7 ubiquitin monomers, putative, expressedloc_os05g42424: 12005.m08416 protein pol…	7.46239
os.10135.1.s1_at	(loc_os01g48930):12001.m11082 protein expressed protein	8.52884
os.56120.1.s1_at	(loc_os01g42250):12001.m10491 protein expressed protein	0.133434
os.6411.2.s1_at	MULTIPLE HITS: (loc_os07g42260,loc_os07g42250) loc_os07g42260: 12007.m08461 protein proteasome subunit alpha type 6, putative, expressedloc_os07g42250: 12007.m08460 protein strictosidine synthase 1 precursor, putative, expressed	5.21768
Expression profile of HR genes from ubiquitin-proteasom system in HSL082
Probe_Set_ID	description	fold change
os.57055.1.s1_at	(loc_os05g02810):12005.m04817 protein protein binding protein, putative, expressed	0.208669
os.26794.1.s1_at	(loc_os12g40790):12012.m07862 protein protein binding protein, putative, expressed	0.0653717
osaffx.17803.1.s1_x_at	(loc_os09g20550):12009.m05262 protein inhibitor of apoptosis, putative, expressed	0.188852
os.38168.2.s1_x_at	(loc_os10g20600):12010.m05081 protein zinc finger protein-like 1, putative, expressed	0.207452
os.43170.1.s1_at	(loc_os08g06330):12008.m04772 protein zinc finger C-x8-C-x5-C-x3-H type family protein, expressed	0.050503
os.41109.1.s1_x_at	(loc_os07g43740):12007.m08599 protein ubiquitin-protein ligase CIP8, putative, expressed	0.0367505
os.9138.1.s1_at	(loc_os09g36500):12009.m06599 protein RING-H2 finger protein ATL2A, putative, expressed	0.116201
os.6123.1.s1_at	(loc_os08g43670):12008.m08341 protein RING-H2 finger protein ATL2B, putative, expressed	4.08662
os.20644.1.s1_at	(loc_os05g47670):12005.m08839 protein protein binding protein, putative, expressed	6.59557
os.26794.1.s2_at	(loc_os12g40790):12012.m07862 protein protein binding protein, putative, expressed	0.190293
os.51930.1.s1_at	(loc_os09g12720):12009.m04535 protein protein binding protein, putative, expressed	0.0817538
os.18195.1.s1_at	(loc_os02g58210):12002.m33486 protein jmjC domain containing protein, expressed	0.198258
os.10246.5.s1_at	(loc_os06g06490):12006.m05374 protein U-box domain containing protein, expressed	0.00343347
os.53532.1.s1_at	(loc_os08g05560):12008.m04699 protein potyviral helper component protease-interacting protein 1, putative, expressed	0.246539
os.42422.1.s1_at	(loc_os01g63150):12001.m12432 protein retrotransposon protein, putative, Ty3-gypsy subclass, expressed	0.120381
os.5342.2.s1_x_at	(loc_os01g24880):12001.m08954 protein VIP2 protein, putative, expressed	0.13525
os.54281.1.s1_at	(loc_os03g44810):12003.m09516 protein expressed protein	0.247755
os.49723.1.s1_at	(loc_os05g01230):12005.m04664 protein DNA binding protein, putative, expressed	0.0508598
os.19170.1.s1_at	(loc_os11g41140):12011.m07957 protein protein binding protein, putative, expressed	6.30994
os.7339.1.s1_at	(loc_os10g31850):12010.m06036 protein RING finger and CHY zinc finger domain-containing protein 1, putative, expressed	8.13781
os.51293.1.s1_at	(loc_os09g12720):12009.m04535 protein protein binding protein, putative, expressed	0.160368
os.6205.1.s1_a_at	(loc_os04g44820):12004.m09439 protein ring domain containing protein, putative, expressed	4.02744
os.18122.1.s1_at	(loc_os03g07790):12003.m06291 protein protein binding protein, putative, expressed	0.0839306
os.49023.1.s1_x_at	(loc_os03g22680):12003.m07667 protein RING finger and CHY zinc finger domain-containing protein 1, putative, expressed	7.26066
os.54191.1.s1_at	(loc_os05g43610):12005.m08488 protein ATBRCA1, putative, expressed	0.0728635
os.41109.1.s1_at	(loc_os07g43740):12007.m08599 protein ubiquitin-protein ligase CIP8, putative, expressed	0.0269254
os.55728.1.s1_at	(loc_os08g03470):12008.m04490 protein snRNP protein, putative, expressed	0.00523233
osaffx.29173.1.s1_at	(loc_os08g13030):12008.m05430 protein speckle-type POZ protein, putative	0.0345645
osaffx.6495.1.s1_at	(loc_os09g36830):12009.m06632 protein SKP1-like protein 1B, putative, expressed	0.0696482
os.43902.1.s1_at	(loc_os03g01660):12003.m05712 protein ASK20, putative, expressed	0.205848
osaffx.6495.1.s1_s_at	(loc_os09g36830):12009.m06632 protein SKP1-like protein 1B, putative, expressed	0.0843641
osaffx.21309.1.s1_x_at	(loc_os07g43180):12007.m08546 protein SKP1-like protein 1A, putative	0.0105146
osaffx.21309.1.s1_at	(loc_os07g43180):12007.m08546 protein SKP1-like protein 1A, putative	0.0270591
os.52157.1.s1_x_at	(loc_os11g34460):12011.m07304 protein adagio protein 1, putative, expressed	0.104398
os.48051.1.s1_at	(loc_os09g28120):12009.m05963 protein F-box domain containing protein, expressed	0.132082
os.45957.3.s1_x_at	MULTIPLE HITS: (loc_os02g55550,loc_os06g05680,loc_os07g18970,loc_os04g52479,loc_os09g02729,loc_os01g09384,loc_os09g14490,loc_os11g09329,loc_os08g15010,loc_os02g20200,loc_os03g04169,loc_os10g41510,loc_os10g25487) loc_os02g55550: 12002.m10581 protein ubiquitin-protein ligase, putative, expressedloc_os06g05680: 12006.m05294 protein retrotransposon protein, putative, unclassified, expressedloc_os07g1…	0.135338
os.46058.2.s1_x_at	MULTIPLE HITS: (loc_os10g03730,loc_os10g03750) loc_os10g03730: 12010.m03790 protein F-box domain containing protein, expressedloc_os10g03750: 12010.m03792 protein F-box domain containing protein, expressed	0.156687
osaffx.32002.1.s1_at	(loc_os12g33220):12012.m07119 protein ubiquitin-protein ligase, putative	0.0224124
osaffx.24862.1.s1_at	(loc_os02g54240):12002.m10453 protein F-box domain containing protein	4.98911
os.20476.2.s1_a_at	(loc_os09g27660):12009.m22105 protein ANTH domain containing protein, expressed	4.1453
os.5732.1.s1_at	(loc_os01g41370):12001.m10404 protein expressed protein	0.00244822
os.7402.1.s1_at	(loc_os05g08010):12005.m05319 protein F-box domain containing protein, expressed	0.208982
os.51217.3.s1_x_at	(loc_os02g47640):12002.m09798 protein tubby-like protein, putative, expressed	0.12967
os.52900.1.s1_at	(loc_os07g17460):12007.m06187 protein ribosomal RNA apurinic site specific lyase, putative, expressed	0.0124848
os.18840.1.s1_at	(loc_os07g05880):12007.m05052 protein kelch motif family protein, expressed	4.41129
os.18946.1.s1_at	(loc_os06g06050):12006.m05331 protein F-box/LRR-repeat MAX2, putative, expressed	5.33501
os.46058.1.s1_at	(loc_os10g03750):12010.m03792 protein F-box domain containing protein, expressed	0.117499
os.16914.1.s2_at	(loc_os02g27400):12002.m07885 protein F-box protein interaction domain containing protein, expressed	4.67449
os.15607.1.s1_at	(loc_os04g31120):12004.m08216 protein influenza virus NS1A binding protein isoform 3, putative, expressed	30.4351
os.17446.1.s1_at	(loc_os04g48270):12004.m09764 protein ATPP2-A13, putative, expressed	12.0428
osaffx.17219.1.s1_at	(loc_os08g28940):12008.m06898 protein F-box domain containing protein, expressed	0.0477389
os.56199.1.s1_at	(loc_os08g36570):12008.m07646 protein expressed protein	0.0171561
os.23377.1.a1_s_at	(loc_os08g16860):12008.m05807 protein F-box domain containing protein, expressed	0.00119011
os.54504.1.s1_at	(loc_os04g08070):12004.m06099 protein expressed protein	0.0886084
os.46806.1.s1_at	(loc_os10g03870):12010.m03804 protein F-box domain containing protein, expressed	0.0502132
os.19105.1.s1_at	(loc_os04g31120):12004.m08216 protein influenza virus NS1A binding protein isoform 3, putative, expressed	4.05131
osaffx.29122.1.s1_at	(loc_os08g09700):12008.m05104 protein F-box domain containing protein, expressed	0.000405736
os.20482.1.s1_at	(loc_os03g02550):12003.m05796 protein ATPP2-A13, putative, expressed	9.99429
os.54048.1.s1_at	(loc_os07g09814):12007.m05436 protein F-box domain containing protein, expressed	0.11618
os.47885.1.a1_at	(loc_os12g34300):12012.m07224 protein F-box domain containing protein, expressed	0.00676326
osaffx.5273.1.s1_s_at	(loc_os07g09814):12007.m05436 protein F-box domain containing protein, expressed	0.144477
os.18946.2.s1_at	(loc_os06g06050):12006.m05331 protein F-box/LRR-repeat MAX2, putative, expressed	4.86972
os.7899.1.s1_at	(loc_os02g16040):12002.m06847 protein ubiquitin-conjugating enzyme E2-17 kDa, putative, expressed	0.17328
os.7341.1.s1_at	(loc_os04g49130):12004.m09848 protein ubiquitin-conjugating enzyme E2 I, putative, expressed	0.0379848
osaffx.30103.2.s1_at	(loc_os09g31019):12009.m60084 protein UBQ1, putative, expressed	0.21065
os.26354.2.s1_x_at	(loc_os07g31540):12007.m07423 protein ubiquitin family protein, expressed	0.108561
osaffx.29624.1.s1_s_at	(loc_os08g41630):12008.m08141 protein ubiquitin carboxyl-terminal hydrolase family protein, expressed	0.243204
os.25022.1.a1_at	(loc_os08g41610):12008.m08139 protein ubiquitin carboxyl-terminal hydrolase family protein, expressed	0.241667
osaffx.32160.1.s1_at	(loc_os12g42600):12012.m08039 protein ubiquitin carboxyl-terminal hydrolase family protein, expressed	0.143847
os.28066.1.s1_s_at	(loc_os02g01170):12002.m05467 protein thyroid receptor-interacting protein 12, putative, expressed	0.109989
os.8886.1.s1_at	(loc_os09g33980):12009.m06447 protein bromodomain protein 103, putative, expressed	0.240505
os.5316.1.s1_at	(loc_os06g39870):12006.m08524 protein 26S protease regulatory subunit 8, putative, expressed	0.226775
os.4216.1.s1_a_at	MULTIPLE HITS: (loc_os06g07140,loc_os06g07978,loc_os06g07878) loc_os06g07140: 12006.m05438 protein proteasome subunit alpha type 4, putative, expressedloc_os06g07978: 12006.m05520 protein proteasome subunit alpha type 4, putativeloc_os06g07878: 12006.m05510 protein proteasome subunit alpha type 4, putative, expressed	0.231311
os.9238.1.a2_at	(loc_os01g55260):12001.m11685 protein katanin p60 ATPase-containing subunit A-like 1, putative, expressed	0.106385
os.14890.1.s1_at	(loc_os02g05340):12002.m33337 protein 26S proteasome regulatory subunit rpn1, putative, expressed	0.07805
