# Supplementary material for: Comparative Analysis of Heat-Tolerant and Heat-Susceptible Rice Highlights the Role of OsNCED1 Gene in Heat Stress Tolerance
Source: Plants (Basel). 2022 Apr 13;11(8):1062. doi: 10.3390/plants11081062 (PMC9026844; doi:10.3390/plants11081062)
Supplement: Supplementary file 1 [file plants-11-01062-s001.zip › Table S6 Hormone signaling related genes.xlsx]

## Sheet: Table S6
Expression profile of HR genes involved in hormone signaling in HTL252
Probe_Set_ID	description	fold change
os.11833.1.s1_at	(loc_os07g14610):12007.m05906 protein IAA-amino acid hydrolase ILR1-like 6 precursor, putative, expressed	4.14442
os.54305.1.s1_at	(loc_os06g12610):12006.m05977 protein auxin efflux carrier component 1c, putative, expressed	0.0877838
osaffx.2304.1.s1_s_at	(loc_os01g51780):12001.m11355 protein auxin efflux carrier component 1b, putative, expressed	0.023873
os.2230.1.s1_at	(loc_os02g50960):12002.m10130 protein auxin efflux carrier component 1, putative, expressed	0.156607
os.52645.1.s1_at	(loc_os06g17390):12006.m06451 protein auxin-independent growth promoter, putative, expressed	0.152688
os.49711.1.s1_at	(loc_os08g35110):12008.m07500 protein OsSAUR33 - Auxin-responsive SAUR gene family member, expressed	0.125983
os.11469.1.s1_at	(loc_os04g26870):12004.m07812 protein auxin-induced protein PCNT115, putative, expressed	0.239706
os.39652.1.s1_at	(loc_os09g37330):12009.m60137 protein OsSAUR39 - Auxin-responsive SAUR gene family member, expressed	8.59003
os.8639.1.s1_at	(loc_os02g24700):12002.m07617 protein OsSAUR8 - Auxin-responsive SAUR gene family member, expressed	0.0623721
os.37724.1.s1_at	(loc_os04g26910):12004.m07816 protein auxin-induced protein PCNT115, putative, expressed	5.77059
os.50053.1.a1_at	(loc_os07g05940):12007.m05058 protein viviparous-14, putative, expressed	7.89631
os.11781.1.s1_at	(loc_os02g52780):12002.m10308 protein bZIP transcription factor ABI5, putative, expressed	6.28104
os.53117.1.s1_x_at	(loc_os12g29400):12012.m06754 protein ABA-responsive protein, putative, expressed	9.11991
os.11053.1.s1_at	(loc_os08g36440):12008.m26709 protein protein HVA22, putative, expressed	11.6251
Os.28290.1.S1_at	(LOC_Os02g47510):12002.m10363 protein cDNA|9-cis-epoxycarotenoid dioxygenase 1, chloroplast precursor, putative, expressed	18.675
os.6433.1.s1_at	(loc_os03g04340):12003.m05964 protein 24-methylenesterol C-methyltransferase 2, putative, expressed	0.205577
os.2342.1.s1_at	(loc_os02g04710):12002.m05819 protein cycloartenol synthase, putative, expressed	4.75207
os.31778.2.s1_x_at	(loc_os01g61610):12001.m12286 protein gibberellin 20 oxidase 2, putative, expressed	0.0658053
os.27439.2.s1_at	(loc_os05g34854):12005.m07715 protein gibberellin 20 oxidase 2, putative, expressed	0.206007
os.7095.1.s1_at	(loc_os04g49210):12004.m09856 protein naringenin,2-oxoglutarate 3-dioxygenase, putative, expressed	0.0352989
os.11122.1.s1_at	(loc_os08g37456):12008.m07731 protein flavonol synthase/flavanone 3-hydroxylase, putative, expressed	0.136792
os.55596.1.s1_at	(loc_os04g49510):12004.m09884 protein calcium-dependent protein kinase, isoform AK1, putative, expressed	0.213453
os.55596.1.s1_at	(loc_os04g49520):12004.m09885 protein pentatricopeptide repeat protein PPR868-14, putative, expressed	0.213453
os.17316.1.s1_at	(loc_os04g49194):12004.m09854 protein naringenin,2-oxoglutarate 3-dioxygenase, putative, expressed	0.190844
os.18077.1.s1_at	(loc_os01g09300):12001.m42897 protein iron ion binding protein, putative, expressed	5.27303
os.8423.1.s1_a_at	(loc_os02g57530):12002.m33481 protein ethylene receptor, putative, expressed	0.102146
os.11046.1.s1_at	(loc_os06g39240):12006.m08462 protein endothelial differentiation-related factor 1, putative, expressed	4.03532
os.14415.1.s1_a_at	(loc_os03g49380):12003.m09938 protein lipoxygenase 4, putative, expressed	0.205806
os.13008.1.s1_at	(loc_os08g39850):12008.m07965 protein lipoxygenase 8, chloroplast precursor, putative, expressed	0.105001
osaffx.13640.1.s1_at	(loc_os04g03320):12004.m05641 protein mannose-binding lectin, putative	0.0714683
osaffx.19487.1.s1_x_at	(loc_os11g04590):12011.m04657 protein scarecrow-like 3, putative	0.187349
osaffx.19487.1.s1_x_at	(loc_os12g04380):12012.m04432 protein GRAS family transcription factor containing protein	0.187349
os.48846.1.s1_at	(loc_os09g24840):12009.m05638 protein GAST1 protein precursor, putative, expressed	0.03073
os.54789.1.s1_at	(loc_os05g31280):12005.m07361 protein GAST1 protein precursor, putative, expressed	0.0319393
Expression profile of HR genes involved in hormone signaling in HSL082
Probe_Set_ID	description	fold change
os.29093.1.s1_at	(loc_os07g14600):12007.m05905 protein IAA-amino acid hydrolase ILR1 precursor, putative, expressed	0.0166436
os.23143.1.s1_at	(loc_os09g31478):12009.m22142 protein auxin hydrogen symporter, putative, expressed	4.95589
os.6200.1.s1_at	(loc_os08g09190):12008.m05054 protein auxin Efflux Carrier family protein, expressed	4.63485
os.54505.1.s1_at	(loc_os12g23760):12012.m06211 protein growth regulator like protein, putative, expressed	0.191211
os.37834.1.s1_a_at	(loc_os04g58280):12004.m35558 protein stem-specific protein TSJT1, putative, expressed	5.48726
osaffx.30119.1.s1_at	(loc_os09g32470):12009.m06333 protein membrane protein, putative, expressed	0.125852
osaffx.15562.1.s1_s_at	(loc_os06g22870):12006.m06940 protein OsIAA21 - Auxin-responsive Aux/IAA gene family member, expressed	0.1966
os.39652.1.s1_at	(loc_os09g37330):12009.m60137 protein OsSAUR39 - Auxin-responsive SAUR gene family member, expressed	18.0489
os.7801.1.s1_at	(loc_os12g05050):12012.m04498 protein stem-specific protein TSJT1, putative, expressed	0.119543
os.14071.1.s1_at	(loc_os09g29940):12009.m50231 protein auxin-independent growth promoter, putative, expressed	4.38036
os.18003.1.s1_at	(loc_os02g49460):12002.m09980 protein auxin-independent growth promoter, putative, expressed	0.193152
os.9801.1.s1_at	(loc_os09g32320):12009.m06320 protein expressed protein	0.00929064
osaffx.17454.1.s1_s_at	(loc_os08g41290):12008.m08107 protein AIR12, putative, expressed	0.243598
os.21108.1.s1_at	(loc_os05g50890):12005.m09156 protein indole-3-acetic acid-amido synthetase GH3.5, putative, expressed	0.176675
osaffx.7498.1.s1_at	(loc_os12g06180):12012.m04609 protein pathogenicity protein PATH531-like protein, putative, expressed	0.0733715
os.18981.1.s1_x_at	(loc_os07g18120):12007.m06252 protein abscisic-aldehyde oxidase, putative, expressed	5.62583
os.55193.1.s1_at	(loc_os12g42280):12012.m08007 protein viviparous-14, putative, expressed	10.5554
os.53477.1.s1_at	(loc_os04g58000):12004.m10682 protein B3 DNA binding domain containing protein, expressed	0.0172508
os.10541.1.s1_at	(loc_os01g64000):12001.m12515 protein ABA response element binding factor, putative, expressed	0.0412854
os.7360.1.s1_a_at	(loc_os01g68370):12001.m42791 protein protein viviparous, putative, expressed	0.0104925
os.16193.1.s1_at	(loc_os02g51290):12002.m10163 protein HVA22-like protein a, putative, expressed	0.144304
os.37148.1.s1_at	(loc_os01g52780):12001.m11451 protein TB2/DP1, HVA22 family protein, expressed	0.177652
osaffx.30673.1.s1_at	(loc_os10g34730):12010.m06300 protein FIP1, putative, expressed	0.0933595
Os.28290.1.S1_at	(LOC_Os02g47510):12002.m10363 protein cDNA|9-cis-epoxycarotenoid dioxygenase 1, chloroplast precursor, putative, expressed	2.675
os.12812.1.s1_at	(loc_os05g28210):12005.m83960 protein embryonic abundant protein 1, putative, expressed	0.00928484
osaffx.1860.1.s1_at	(loc_os01g01369):12001.m150882 protein 3-beta-hydroxysteroid-delta-isomerase, putative, expressed	0.194146
os.57408.1.s1_at	(loc_os02g21550):12002.m07394 protein flavonol synthase/flavanone 3-hydroxylase, putative, expressed	0.24638
os.17112.1.s1_at	(loc_os03g18030):12003.m07228 protein leucoanthocyanidin dioxygenase, putative, expressed	8.18317
os.11122.1.s1_at	(loc_os08g37456):12008.m07731 protein flavonol synthase/flavanone 3-hydroxylase, putative, expressed	0.104216
os.10477.1.s1_at	(loc_os05g11810):12005.m05650 protein gibberellin 2-beta-dioxygenase 1, putative, expressed	0.183832
os.8423.1.s1_a_at	(loc_os02g57530):12002.m33481 protein ethylene receptor, putative, expressed	0.228967
os.53403.1.s1_s_at	(loc_os08g39830):12008.m07963 protein ethylene-insensitive3-like protein, putative, expressed	0.1034
os.6328.1.s1_at	(loc_os04g41570):12004.m09135 protein ER33 protein, putative, expressed	0.209063
os.11046.1.s1_at	(loc_os06g39240):12006.m08462 protein endothelial differentiation-related factor 1, putative, expressed	0.0555296
os.15908.1.s1_s_at	(loc_os01g72330):12001.m13268 protein OsRR4 - Rice type-A response regulator, expressed	5.18873
os.47324.1.s1_s_at	(loc_os03g53100):12003.m10284 protein two-component response regulator ARR22, putative, expressed	0.101788
os.54445.1.s1_at	(loc_os03g32314):12003.m08473 protein allene oxide cyclase 4, chloroplast precursor, putative, expressed	0.159815
osaffx.30986.1.s1_at	(loc_os11g15130):12011.m05648 protein jasmonate O-methyltransferase, putative, expressed	0.0347418
os.17356.1.a1_a_at	(loc_os11g15040):12011.m05639 protein benzoate carboxyl methyltransferase, putative, expressed	18.0222
os.11831.1.s1_at	(loc_os06g13560):12006.m06071 protein benzoate carboxyl methyltransferase, putative, expressed	7.42299
os.53276.1.s1_at	(loc_os06g37224):12006.m08257 protein ent-kaurene oxidase, putative, expressed	4.68379
os.57506.1.s1_at	(loc_os06g37300):12006.m08265 protein ent-kaurene oxidase, putative, expressed	4.083
os.21634.1.s1_at	(loc_os01g55240):12001.m11683 protein gibberellin 2-beta-dioxygenase, putative, expressed	9.52113
os.47898.1.a1_at	(loc_os05g49930):12005.m09063 protein DELLA protein GAI, putative, expressed	0.0038896
os.41557.1.s1_at	(loc_os01g45860):12001.m10786 protein DELLA protein RGA, putative, expressed	0.0986959
osaffx.27652.1.s1_x_at	(loc_os06g15620):12006.m06275 protein GAST1 protein precursor, putative, expressed	0.030145
os.4780.1.s1_at	(loc_os03g55290):12003.m10444 protein gibberellin-regulated protein 2 precursor, putative, expressed	0.0992703
os.17900.1.s1_s_at	(loc_os05g35690):12005.m07799 protein gibberellin-regulated protein 2 precursor, putative, expressed	0.00190825
